# Supplementary material for: Chicken Protein S Gene Regulates Adipogenesis and Affects Abdominal Fat Deposition
Source: Animals (Basel). 2022 Aug 11;12(16):2046. doi: 10.3390/ani12162046 (PMC9404415; doi:10.3390/ani12162046)
Supplement: Supplementary file 1 [file animals-12-02046-s001.zip]

Archive with 1 entries (1 files):
- animals-1708796-supplementary.pdf
